# Supplementary material for: Effectiveness and Safety of OnabotulinumtoxinA in Adolescent Patients with Chronic Migraine
Source: Toxins (Basel). 2024 May 11;16(5):221. doi: 10.3390/toxins16050221 (PMC11126010; doi:10.3390/toxins16050221)
Supplement: Supplementary file 1 [file toxins-16-00221-s001.zip]

Archive with 1 entries (1 files):
- toxins-2973009-SI.pdf
